# Supplementary material for: Marek’s Disease Virus Telomeric Integration Profiles of Neoplastic Host Tissues Reveal Unbiased Chromosomal Selection and Loss of Cellular Diversity during Tumorigenesis
Source: Genes (Basel). 2021 Oct 17;12(10):1630. doi: 10.3390/genes12101630 (PMC8536068; doi:10.3390/genes12101630)
Supplement: Supplementary file 1 [file genes-12-01630-s001.zip › Supplementary Table S1.xlsx]

## Sheet: UCD USDA-ADOL samples
					University of California, Davis CA			USDA-Avian Disease and Oncology Laboratory, East Lansing MI
					Cytogenomic Studies			Driver Mutation Studies***
Bird	UCD sample identification*	USDA-ADOL sample identification	Days post infection (dpi)	Sex**	Study part I	Study part II	Study part III	Validated IKZF1 mutations (Table 4)	T cell receptor spectratyping (Figure 8)	SNVs and indels (Table S1)	Structural variant candidates (Table S2)	Copy number variant candidates (Table S3)	Gene fusion candidates (Table S4)
1	G1	017738-1	37	F	+						+		+
2	G5	017787-2	40	M	+				+	+	+		+
3	G13	017855-1	34	F	+				+		+		+
4	G18	017741-1	52	F	+	+			+				+
5	G30	017794-2	61	M	+	+
6	G31	017798-2	61	M	+	+
7	G19	017766-1	50	M	+	+	+		+	+	+		+
"	G20	017766-2	"	"			+
"	S40	017766-3	"	"	+		+
8	G27	017842-2	60	F	+	+	+	+	+	+	+	+	+
"	S52	017842-1	"	"	+		+
9	G12	017918-3	42	F	+			+	+	+	+		+
"	S9	017918-2	"	"	+
10	G21	017777-3	52	F	+			+	+	+	+
"	S41	017777-2	"	"	+
11	G23	017833-1	60	M	+	+			+	+			+
"	S48	017833-2	"	"	+
12	G25	017835-1	57	F	+			+	+		+	+	+
"	S50	017835-2	"	"	+
13	G26	017841-3	57	F	+			+		+			+
"	S51	017841-2	"	"	+
14	G28	017901-2	61	M	+	+		+		+	+		+
"	S54	017901-3	"	"	+
15	G29	017927-2	57	F	+			+	+	+	+		+
"	S57	017927-1	"	"	+
16	S7	017860-1	37	M	+
17	S11	no tag2-1	44	M	+
18	S14	017768-1	44	F	+
19	S16	017932-1	44	M	+
20	S38	017728-1	61	M	+
21	S39	017756-2	60	M	+			+
22	S45	017800-1	62	F	+
23	S46	017810-1	52	M	+
24	S49	017834-1	52	F	+
25	S55	017911-3	60	M	+
26	S56	017915-2	60	F	+
27	S58	017930-3	61	M	+
* 'G' represents gonad lymphoma samples and 'S' represents splenic tissue samples.
** 'M' indicates male and 'F' indicates female.
*** Samples and detection of variants as reported in A. Steep 2019 doctoral dissertation [58]. Data is not reported here.

## Sheet: Sheet1
F
