# Supplementary material for: Marek’s Disease Virus Telomeric Integration Profiles of Neoplastic Host Tissues Reveal Unbiased Chromosomal Selection and Loss of Cellular Diversity during Tumorigenesis
Source: Genes (Basel). 2021 Oct 17;12(10):1630. doi: 10.3390/genes12101630 (PMC8536068; doi:10.3390/genes12101630)
Supplement: Supplementary file 1 [file genes-12-01630-s001.zip › Supplementary Table S2.xlsx]

## Sheet: Sheet1
Chromosome	Chromosome-specific BAC probe (CHORI)
1	na
2	na
3	na
4	na
Z	na
5	134M22
6	169D14
7	95H15
8	84K8
9	29A21
10	46N22
11	22B17
12	43M12
13	5E13
14	2I7
15	87J1
16	18S
17	22I10
18	14L7
19	21A11
20	13H1
21	12A6
22	13C22
23	27O5
24	54P15
25	49A10
26	40J16
27	76B6
28	4G3
32	31J17
W	na
